# Supplementary material for: In-depth genomic data analyses revealed complex transcriptional and epigenetic dysregulations of BRAFV600E in melanoma
Source: Mol Cancer. 2015 Mar 14;14:60. doi: 10.1186/s12943-015-0328-y (PMC4373107; doi:10.1186/s12943-015-0328-y)
Supplement: Additional file 1: — A total of 711 BRAF V600E target genes were listed based on the analysis of primary samples. [file 12943_2015_328_MOESM1_ESM.xlsx]

## Sheet: Sheet1
Gene	Fold change (log2) in BRAF(V600E) relative to BRAF(WT)	P value
ANXA3	2.49974	0
CYTL1	2.1793	0
EPHX2	2.47956	0
HFE	2.1406	0
ARHGEF35	1.78707	4.0724e-163
OR2A9P	1.70341	9.5975e-146
CARD6	1.53679	1.41366e-113
ENPP2	1.79247	3.51475e-100
LOXL4	1.8091	5.70249e-96
MOXD1	1.59533	2.41973e-78
TES	1.47291	3.33131e-73
MAOB	1.70427	4.25597e-58
CMBL	1.62478	3.36861e-53
ARMCX2	1.23325	3.75363e-30
MGST2	1.13832	1.45025e-24
C1orf115	1.07568	1.72369e-21
TSPYL5	0.39343	1.39739e-13
GSTM3	0.955296	4.06432e-11
PLA2G4A	1.0565	6.44411e-11
GALNT12	1.0994	3.2226e-09
RAB38	0.983202	4.34556e-09
ATP9A	0.945515	4.39167e-08
MOCOS	0.897115	2.26253e-07
EPOR	-0.480662	7.49262e-07
CPVL	0.880191	4.90276e-06
RAB17	0.757833	0.000661118
C3orf18	0.146931	0.000747567
ALDOC	0.223908	0.000981145
FAM129A	0.333954	0.00130776
SCRN1	0.855717	0.00644068
PYGL	0.873283	0.00767123
CHL1	2.99907	0
ELOVL2	2.14744	0
TSPAN7	2.44481	0
WDR63	2.20326	0
BCHE	2.17377	1.40594289524998e-313
ATP1B2	1.92566	9.81009e-210
WNK4	1.89455	1.39355e-165
SERPINA3	1.94744	6.80301e-145
GPR37	1.7614	6.61292e-133
HSPB2	-1.35523	3.99171e-126
ALDH1A1	1.64588	1.84697e-115
FAM65B	1.66874	1.68534e-114
ANGPT2	1.58319	8.85189e-103
TUSC3	1.59042	9.58745e-96
ALDH1A3	1.66982	9.29888e-94
EFNA5	1.62585	1.0517e-89
FAM84B	1.54982	2.29303e-88
CD200	1.51745	4.55019e-84
PDE3B	1.4872	2.91119e-83
HPGD	1.54143	1.80855e-64
CFI	1.39774	1.49253e-58
CSPG4	1.42219	2.75902e-54
ATP1B1	1.48666	1.12558e-53
MAGEA6	1.05879	9.22669e-43
RLBP1	1.76315	2.4767e-42
PTPRZ1	1.55791	6.81965e-41
MYH10	1.2494	9.28718e-39
FAM134B	1.25851	3.20262e-35
TRIM9	1.34271	7.22318e-35
SNX10	1.26482	1.98693e-34
PRR4	1.24195	9.44632e-34
UCHL1	0.162169	5.15301e-33
C3orf70	1.21359	5.25058e-32
SPP1	0.689396	6.51261e-32
MCOLN3	1.36545	3.6454e-30
GALNT3	1.21216	4.72056e-29
TRA2A	1.19475	2.58524e-27
PLEKHH1	1.15272	3.86335e-27
PRICKLE2	1.12042	8.87426e-26
FGFBP2	1.41071	1.17594e-25
FAM53B	-0.780912	1.66245e-24
BFSP1	1.17084	9.35658e-23
ARSI	0.252605	8.66393e-22
AKAP12	1.27642	1.85608e-21
ZDHHC2	1.1354	2.04943e-21
IL27RA	1.16169	5.2049e-21
SNORD116-4	1.44161	5.34608e-21
OPN3	1.13135	6.21555e-21
SNED1	1.10531	2.16505e-20
ID4	1.11955	1.4746e-19
SATB1	1.16654	2.98922e-19
NFIA	1.05285	3.1933e-19
GBP3	1.15876	2.81244e-18
CKB	-0.808468	3.9718e-18
PTPN13	1.08583	4.44124e-18
KREMEN2	-0.0693362	8.33123e-18
SSPN	1.07417	7.47282e-17
ST3GAL6	1.03537	1.86879e-16
LGI4	1.25228	2.89233e-16
ZNF287	1.05819	8.81746e-16
RFTN2	1.07088	1.22032e-15
PPP1R12B	0.995336	4.12356e-15
RNF43	1.07466	1.38392e-14
FSTL3	-0.662819	3.99178e-14
SLC2A10	1.04046	4.73275e-14
KCNAB2	-0.685623	8.76445e-14
SORL1	1.09637	2.16242e-13
PFKP	-0.64721	6.43086e-13
ASB9	1.01038	8.09551e-13
TNFSF13	0.959731	3.92581e-12
ANGPTL7	1.61679	4.12243e-12
CORO2B	1.2069	4.78491e-12
FADS2	1.04953	4.91926e-12
ZNF580	-0.583254	1.11944e-11
SLAIN1	1.05467	1.18313e-11
LRRC16A	0.947466	1.31857e-11
NIPAL2	0.979476	2.30531e-10
ALDH3B1	-0.624919	2.38588e-10
METTL7A	0.967169	2.38909e-10
FAM13A	0.986155	4.85949e-10
HMGN5	0.953916	6.25708e-10
LEF1	0.969577	7.99956e-10
TTC8	0.904677	3.64564e-09
PDGFD	1.024	3.71252e-09
SLC16A4	0.894157	3.96943e-09
MFAP2	-0.583846	4.38369e-09
TGFBR3	0.889088	5.00103e-09
LPHN2	0.859918	7.09747e-09
MTUS1	0.900437	1.3623e-08
PRRX1	0.980907	1.44153e-08
KIF21A	0.963172	1.96996e-08
ANKRD16	-0.563263	3.51734e-08
HOXB2	0.992893	3.53831e-08
ST3GAL5	0.891408	4.88532e-08
B4GALT6	0.987289	1.19774e-07
CADM1	0.979798	1.74162e-07
TGFB1I1	-0.627254	2.07528e-07
GPR155	0.934817	4.28542e-07
PYROXD2	0.979336	4.54591e-07
ZNF521	0.802767	6.74757e-07
TMEM98	1.00439	8.53321e-07
ARRDC4	0.846578	1.38334e-06
DOCK10	0.893732	2.27363e-06
DUSP6	0.849386	3.1233e-06
PRODH	-0.468748	4.17152e-06
ASB13	-0.466301	4.50607e-06
JAZF1	0.813228	5.97806e-06
FZD6	0.117174	7.01492e-06
LRRC8C	0.804918	7.50815e-06
FAM46A	0.815227	8.7287e-06
SPARCL1	1.01957	9.39236e-06
FMO4	0.834074	1.10778e-05
SCD5	0.812574	1.12927e-05
AIFM2	-0.471781	1.3042e-05
RGS10	-0.407898	1.57444e-05
CYP7B1	0.792655	1.81738e-05
EGR3	0.900795	2.1607e-05
CROT	0.75965	2.26388e-05
SNORD116-28	1.37286	2.66473e-05
RABGAP1L	0.749924	2.84519e-05
BEX2	0.321873	3.31527e-05
FRAT2	-0.464808	3.61571e-05
ABCA5	0.781996	3.68868e-05
EMILIN1	0.425575	5.61024e-05
PLOD2	0.918989	6.12953e-05
SYNM	0.898805	6.44898e-05
SKAP2	0.958272	6.93598e-05
RCBTB2	0.802913	7.06066e-05
OPHN1	0.84297	7.28947e-05
MANBA	0.827834	7.56982e-05
TMTC1	1.08147	8.81127e-05
FRMD4B	0.781178	8.81921e-05
CDH19	0.169961	9.5453e-05
ALDH5A1	0.801359	9.56749e-05
FAM149A	0.756737	0.000107535
NT5DC1	0.737364	0.000110085
NID1	0.221015	0.000115528
OXCT1	0.841194	0.000117445
CLCN5	0.756583	0.000134367
STK32A	0.930365	0.000157089
GPC4	0.0295432	0.000159204
PCK2	-0.405483	0.000168273
HYI	-0.455878	0.000199205
EDA2R	0.170807	0.000206727
FSTL1	0.227031	0.000224844
MFSD6	0.804967	0.00023084
RGL1	0.725991	0.00023371
ADCY1	0.88647	0.000240569
L1CAM	-0.28129	0.000245364
FANCL	0.814153	0.000293354
THEM4	0.703586	0.0003208
XYLT1	0.888232	0.000320956
RTN4R	-0.0412186	0.000343519
MLLT3	0.734157	0.000351773
RELL1	0.83156	0.000409072
NHEJ1	-0.335663	0.000418609
TPCN2	-0.543125	0.000435123
LSAMP	0.104207	0.000442073
OSBPL10	0.248159	0.000465319
NHLRC3	0.686227	0.000479566
BAZ2B	0.716897	0.000481239
GPR126	0.935156	0.000492589
DYNLT3	0.936711	0.000525328
HIBCH	0.754421	0.000560085
IFI44	0.871962	0.00056048
ATL1	0.925773	0.000583178
ST8SIA1	0.872902	0.000675386
C8orf48	0.752741	0.000722668
SLFN12	0.895045	0.000780555
SAMD9L	0.874827	0.000807956
CX3CL1	0.762791	0.000867641
SV2A	-0.12218	0.000891366
SLC2A8	-0.466106	0.000912924
CCDC132	0.732003	0.000926557
TRIL	0.741713	0.00101206
GALC	0.743518	0.00101248
ETV1	0.863474	0.0010249
GNG2	0.102701	0.00108948
STK39	0.723906	0.00110781
SSBP2	0.743266	0.00111407
EDNRB	0.127766	0.00132518
CTSO	0.746172	0.00133324
DDX60L	0.843252	0.00136934
LPPR2	-0.265902	0.00140443
AGA	0.646209	0.00186254
GORAB	0.737173	0.00211341
PLXNC1	0.486561	0.00221864
MFAP3L	0.72992	0.00239459
AVPI1	-0.370583	0.00240718
PAQR8	0.714188	0.00252872
RHOQ	0.319899	0.00255743
SPRY1	0.785516	0.00256319
IVNS1ABP	0.668812	0.00256742
PTPRG	0.827431	0.00265464
FRMD5	0.704838	0.00276852
MREG	0.784121	0.0028708
NF1	0.67633	0.0029101
TPK1	0.727595	0.00292928
ITGA10	1.07745	0.00298944
TDRD7	0.747496	0.00319491
NFKBIZ	0.326032	0.00328148
PLEKHB1	0.62653	0.00328852
FAP	0.773369	0.0035252
SHMT1	0.692104	0.00364377
RGS1	0.625841	0.00368615
SLC44A1	0.675753	0.00378099
ECM1	-0.318899	0.00384047
LRRC8B	0.647974	0.00387046
GNG7	0.477111	0.00388848
BVES	0.209348	0.00393174
NLGN1	0.609971	0.0042445
TNFRSF19	0.387353	0.0045401
DCLK1	-0.105459	0.00482407
ACSL1	0.614343	0.00484411
SGSM2	0.615349	0.0049399
ITPR1	0.734347	0.00539144
TNFSF4	0.6959	0.00588865
TIPARP	0.672688	0.00592052
KRCC1	0.756567	0.00622114
SMPDL3A	0.69328	0.00641284
AMOT	0.717901	0.0064696
PCDH7	0.472393	0.00647631
ZAK	0.691022	0.00680918
PM20D2	0.848056	0.00716398
CCDC50	0.705391	0.00726469
STARD10	-0.410046	0.00727609
TTC26	0.502337	0.00741774
TYW1B	0.573836	0.00772725
INSIG1	0.701483	0.00779896
CPN1	2.7517	0
LGI3	2.30545	0
OCA2	0.209797	0
TYRP1	-0.711936	4.54746e-204
MLANA	1.5759	1.46638e-113
TYR	1.61095	7.51598e-93
GAPDHS	1.80619	1.8281e-92
C10orf90	2.00388	1.07542e-56
DCT	1.7191	1.78219e-49
GYG2	1.23924	3.47059e-33
BCAN	1.58524	1.13543e-28
CA14	0.241817	5.30862e-24
LRRN4CL	1.26672	1.95083e-23
SLC24A5	1.19016	6.98091e-20
CTSK	0.220024	3.30663e-15
FAM69C	0.731288	1.36383e-13
BIRC7	0.616127	3.75497e-13
GPR143	0.767911	4.49487e-13
RGS20	0.968389	1.31618e-12
ROPN1	1.08137	1.37586e-12
ARSG	-0.0278312	1.58569e-12
PIR	1.14881	1.6669e-12
KLHL35	0.310539	9.42861e-12
TSPAN10	0.583086	1.28394e-11
DLL3	-0.189592	1.36277e-11
TRPM1	0.917264	3.1023e-11
SUSD5	0.228014	4.60078e-11
CRTAC1	0.726194	5.31884e-11
PKNOX2	1.08342	1.30298e-10
SLC35F1	0.208963	1.3447e-10
TRIM63	0.471982	2.49403e-09
ABCC2	-0.110259	2.52006e-09
CNNM1	0.513501	8.7895e-09
LOC100188947	-0.0337994	1.66195e-07
KCNN2	0.42431	5.4259e-07
LOXL3	0.11942	7.33191e-07
AUTS2	0.897622	2.06488e-06
ASNS	-0.521057	3.40513e-06
FAHD2B	0.523533	9.88923e-06
IL17D	0.549428	2.9947e-05
EFHD1	0.482357	5.09613e-05
KCNS3	-0.555031	5.66755e-05
FAM69B	0.0683894	8.84882e-05
SLC45A2	0.553914	0.00010499
S1PR2	-0.417549	0.00010744
IRX6	0.993675	0.000222935
ARSE	0.094424	0.000786122
ATP10A	-0.570458	0.00101781
FZD9	0.313302	0.00111507
NT5E	0.00242265	0.00114478
PTPLA	-0.576374	0.00124856
PLXNA3	-0.360884	0.0018834
SELENBP1	0.700796	0.00232668
VGF	-0.604282	0.00317072
STC1	0.360588	0.00338479
IGFBP5	-0.456739	0.0051982
TGFBI	-0.18183	0.00711949
PLA1A	2.17661	0
S100B	1.78218	4.06045e-142
CPA2	1.31579	9.53715e-33
GAB2	-0.7729	6.0702e-16
USP35	-0.668832	8.4156e-15
P2RX6	1.08292	3.41826e-08
PAK1	-0.459747	7.27111e-05
SEMA3B	0.270242	8.98738e-05
MIA	1.0737	0.000112115
SNRPN	0.717257	0.000151662
ETV4	0.682791	0.000318864
INTS4	-0.38155	0.000428552
LZTS1	0.705424	0.00048022
ACP5	0.671287	0.0043907
PINX1	0.664939	0.00617855
CEACAM1	1.88386	7.72951e-214
CBS	-1.32382	2.24031e-134
GDF1	-1.29741	3.83573e-95
RAC3	-1.14095	6.46348e-85
LRFN4	-1.13704	1.39575e-77
GADD45G	-1.3389	2.826e-67
CTXN1	-1.03618	7.15343e-57
PTP4A3	-0.92893	1.00604e-42
ANKRD13B	-0.893161	2.69863e-42
FOXF2	-0.942965	4.036e-32
MAPK8IP1	-0.820421	1.63176e-30
PITPNM1	-0.824365	1.09582e-29
ASPHD1	-0.953119	3.14917e-29
MYH14	0.166217	1.9125e-26
HIST3H2A	-1.01275	4.10555e-26
TTC39A	-0.0265728	6.56642e-26
COL9A3	0.0676166	5.22057e-25
GNAO1	-0.877082	2.97547e-24
GPSM1	-0.717818	5.08134e-18
CDR2L	-0.672436	3.22926e-17
MEIS3	-0.787931	4.47538e-16
NME1-NME2	-0.685199	6.84839e-16
STK32C	-0.716338	1.32375e-15
CHADL	0.0138383	1.21183e-14
PTGDS	-0.0566479	1.27035e-14
ST6GALNAC3	1.27495	1.34398e-13
UNC93B1	-0.627679	1.80682e-13
LRP3	-0.798448	4.25305e-11
APBA2	0.0884412	4.8185e-11
LEPREL2	-0.612038	1.53558e-10
MEX3A	-0.559581	2.50392e-10
APLP1	0.0136489	2.73505e-10
CDT1	-0.540689	4.13717e-10
FBXL15	-0.594963	1.48436e-09
TMEM132A	-0.618166	1.93666e-09
SNAPC4	-0.588169	2.0297e-09
LTBP4	-0.581055	2.59917e-09
B4GALNT4	-0.0926588	4.42457e-09
COMTD1	-0.644089	8.76558e-09
ZNF581	-0.543542	9.53414e-09
RAB11FIP5	-0.613615	3.89132e-08
LRRC56	-0.625718	4.1389e-08
TCF3	-0.473101	5.0495e-08
PDLIM7	-0.492931	9.89367e-08
ALKBH2	-0.454912	2.74275e-07
DUSP8	-0.703682	3.09411e-07
FBXW9	-0.491694	3.48566e-07
MAPK12	-0.536966	4.03773e-07
TOP1MT	-0.436329	5.04663e-07
DBN1	-0.567357	5.53647e-07
ELFN1	-0.66044	6.66064e-07
SLC25A22	-0.43983	1.03109e-06
LRFN3	-0.468598	1.19523e-06
RAB3IL1	-0.447251	1.54001e-06
POLL	-0.491456	1.87946e-06
ZNF71	-0.475856	2.26578e-06
GLI4	-0.527583	2.6885e-06
BOP1	-0.534249	3.18559e-06
C17orf70	-0.449054	4.70491e-06
C19orf60	-0.450156	5.05691e-06
PCBP4	-0.504563	5.13517e-06
ARID3A	-0.47116	5.40214e-06
C16orf74	0.168242	6.01489e-06
DDX11	-0.455996	7.50642e-06
PLD6	-0.488072	8.79707e-06
KLF16	-0.469145	9.47253e-06
GNG4	-0.64041	1.41629e-05
ZNF496	-0.443615	1.52033e-05
KLC2	-0.491528	1.5456e-05
ZNF787	-0.401075	1.69755e-05
TUBB3	-0.451145	1.74272e-05
TGFB1	-0.549687	2.04619e-05
ZNF628	-0.495887	2.51393e-05
PPAP2C	0.524997	3.5165e-05
TPRN	-0.529072	4.2188e-05
ZNF653	-0.420838	6.30779e-05
HOMER3	-0.411578	6.9067e-05
PPP1R16A	-0.449847	7.04053e-05
ZNF511	-0.375067	7.12925e-05
DIRAS1	-0.505315	7.44332e-05
SLC29A4	-0.203829	7.46533e-05
NAT6	-0.398195	7.8149e-05
SLCO4A1	0.154841	9.49397e-05
MIB2	-0.428683	0.000102691
ABCA2	-0.412638	0.00012032
ZNF205	-0.405136	0.000141432
PITPNM2	-0.518613	0.000156438
FBLL1	-0.444074	0.000185663
BBC3	-0.441652	0.000193611
POLD1	-0.434708	0.000218081
TCIRG1	-0.447069	0.000221434
LIME1	-0.330023	0.000255579
ENDOG	-0.442552	0.00030677
LAMC3	-0.0943833	0.00032672
PDDC1	-0.339931	0.000343601
JUN	-0.41631	0.00037356
MAP1S	-0.361618	0.000393902
TIGD5	-0.42963	0.000408318
HSD11B1L	-0.465117	0.000430915
KCTD17	-0.411585	0.000450148
DMPK	-0.33291	0.000470465
LRFN1	-0.646468	0.000482264
GTPBP3	-0.394594	0.000510112
F12	-0.093954	0.000534587
ADAT3	-0.490895	0.000589397
INO80B	-0.378563	0.000663939
KIFC2	-0.403611	0.00068944
DGKZ	-0.357397	0.000699593
FBXL6	-0.341478	0.00105632
TMEM121	-0.284845	0.00113922
ZNF48	-0.385401	0.00115467
LRSAM1	-0.397326	0.00115832
MED22	-0.345591	0.00126463
GLIS2	-0.408056	0.0013115
MEX3D	-0.348178	0.0014817
MFSD2B	-0.378985	0.00149855
POU6F1	-0.417893	0.00155522
KLHL17	-0.479043	0.00169776
SNHG7	-0.384167	0.00170526
C19orf26	-0.412837	0.00179398
SLC25A19	-0.366953	0.0019065
PTK7	-0.486976	0.0019703
ZDHHC1	-0.395437	0.00238889
ZSWIM4	-0.263207	0.00255831
CCDC130	-0.306709	0.00259641
SHC2	0.386515	0.00259694
SLC25A10	-0.439294	0.00262393
WTIP	-0.497961	0.00266852
C9orf37	-0.306134	0.00272102
LOC407835	-0.373456	0.00293065
PTRH1	-0.350614	0.0029603
CCDC24	-0.437351	0.00327322
TROAP	-0.339226	0.00331401
MAPK11	-0.303262	0.00336434
ZDHHC24	-0.342008	0.00346857
TMEM120B	-0.356913	0.00348727
ZNF142	-0.266683	0.00349365
RTN2	-0.39097	0.0035285
NECAB3	-0.386695	0.00373992
ATG4D	-0.318162	0.0041595
CDC42EP1	-0.521695	0.00423147
PELI3	-0.402157	0.00435528
PDZD4	0.313496	0.00443695
HSPG2	-0.383814	0.00676787
FRS3	-0.28094	0.00692826
CACNB3	-0.345428	0.0069901
ZNF414	-0.324343	0.00703259
MAFK	-0.32537	0.00735229
RTN4RL2	-0.440278	0.00735832
WDR83	-0.29923	0.00751832
SH2B2	0.156496	0.00756435
KHK	-0.401786	0.00764877
FBXL8	-0.493833	0.00773549
TCEAL4	0.633877	0.00774761
SCIN	-1.51975	3.85773e-103
RPS4Y1	1.62927	7.56886e-43
MET	1.45749	3.35193e-33
PSAT1	0.369585	8.02437e-27
CPM	1.18283	4.26408e-25
RPS27	0.316746	1.66687e-22
ACSBG1	1.15994	4.20519e-18
LOC100126784	-0.712027	6.56777e-15
PCDHGA12	-0.167075	3.53051e-13
CLIP3	-0.706072	1.48375e-12
RASSF2	1.04899	2.95715e-12
REEP2	-0.703351	4.44406e-12
SLC16A3	-0.652822	1.04934e-10
TMEM180	-0.636894	1.41706e-10
CDKN2A	-0.194525	1.42954e-10
FJX1	-0.583612	4.0676e-10
CRYAB	-0.719026	4.49008e-10
ENTHD1	-0.969752	1.08975e-09
FCRLA	1.06923	3.82715e-09
AIF1L	0.242504	4.07122e-09
KIF3C	-0.551984	6.49564e-09
ISG20	-0.0903009	6.50566e-09
IL12RB2	0.102815	7.14819e-09
MT1G	-0.0459863	9.58476e-09
RNF182	-0.0152589	4.30244e-08
WDR91	0.818406	5.53092e-08
OLFM1	0.537005	8.617e-08
C18orf56	-0.594576	1.0168e-07
STXBP6	0.896396	1.11074e-07
PCSK2	-0.298369	1.13884e-07
EPDR1	0.21829	1.28056e-07
AFF3	-0.0226019	1.4291e-07
SH3RF3	-0.54432	4.5438e-07
DUSP15	0.38541	6.16314e-07
PDE6G	0.211121	6.9468e-07
KRT8	0.373428	7.46218e-07
GRIN2D	-0.626245	9.48846e-07
SH3PXD2A	-0.493058	1.11745e-06
CDCA7L	-0.619653	1.54163e-06
ENPP1	0.992511	1.92674e-06
C1QL1	0.579676	1.93365e-06
NUPR1	0.114054	2.54723e-06
EGR1	-0.507122	4.80481e-06
KCNE4	0.838128	6.20608e-06
CCNJL	1.02789	6.2596e-06
GLB1L	0.170795	8.9004e-06
WASF3	-0.0518783	1.09817e-05
FAM19A5	0.660547	1.34817e-05
GDF15	0.44496	1.37154e-05
IGDCC4	-0.36664	1.76977e-05
CNNM2	-0.478083	3.10185e-05
TUBA8	0.102485	4.23347e-05
C10orf35	0.270424	4.7552e-05
NR4A1	-0.315121	5.06642e-05
MTHFD1L	-0.41291	7.58618e-05
EFNB3	0.00675911	8.36445e-05
AMOTL2	-0.422162	8.90233e-05
MT1M	0.548053	0.000148904
RNLS	-0.0210966	0.000181412
TBX3	-0.513726	0.000189431
PTPRH	-0.192902	0.000207661
C14orf132	0.442925	0.000230785
C1orf53	0.791143	0.000237595
ADSSL1	0.84887	0.000250279
NINL	-0.449035	0.000279953
SERPINF1	0.696193	0.000302652
SYP	-0.454943	0.000312943
CHN2	0.866275	0.00037769
LARP6	-0.472456	0.000379715
SGPL1	-0.401083	0.000398126
HOXA10	0.37067	0.000408169
AATK	0.0573315	0.00044518
TNFAIP8L1	-0.409822	0.000587912
TRNP1	-0.300532	0.000636675
GLDC	0.0553293	0.000683782
FAM50B	0.247908	0.000685751
CENPV	-0.57463	0.000710012
ADAMTS2	-0.53991	0.000735587
RPL9	0.126998	0.000767015
SUFU	-0.393338	0.000774923
MAGED4B	-0.123197	0.00091323
TBL1X	-0.345028	0.000996973
LRRC3	0.177327	0.0010523
ZNF90	-0.0258383	0.00110474
SPON2	0.280337	0.00112838
TCEA3	-0.299361	0.00147635
IFT122	-0.310638	0.00154542
ACTG2	0.13254	0.00166349
CNIH2	0.281511	0.00187369
FOSB	0.436503	0.00198442
PGAM4	-0.378724	0.0020543
TSKU	0.221745	0.00210591
RUNX3	-0.416062	0.00232689
HOXC6	-0.331163	0.00235304
TLE2	0.0931484	0.00243062
HOXC10	-0.104374	0.00248599
UCN2	0.644036	0.00269574
C19orf71	0.103424	0.00410719
NPHP4	-0.444179	0.00462133
ASRGL1	0.514687	0.00472825
WLS	0.191506	0.00476028
FLJ10038	-0.354667	0.00487451
PLEKHG2	-0.426687	0.00552363
CALHM2	-0.324482	0.00615952
RAB20	-0.391773	0.00618026
FAM86B1	-0.00721176	0.00624422
CLIP2	-0.277833	0.00630149
PNMAL1	0.907013	0.00662139
THNSL2	-0.677219	0.00685296
FLJ37453	-0.370656	0.00706201
SLC2A6	-0.0144484	0.00713169
HAS2	-0.239453	0.007345
SLC6A17	-0.21727	0.00750785
WFDC1	0.616347	8.6039e-26
2014-03-08	-0.793001	3.48802e-25
SPC24	-0.78001	3.25665e-22
MAL	0.358311	2.4319e-19
GJA3	-0.79939	1.34947e-15
FOXD3	-0.62799	4.99576e-14
CHST3	-0.606935	4.17919e-13
RCAN3	-0.578167	4.2361e-13
PHYHD1	0.149217	2.28706e-12
PRKX	-0.623745	7.87387e-12
NQO1	1.00534	3.82637e-11
RDH10	-0.584904	4.88811e-11
C10orf2	-0.601067	5.16439e-11
SYNC	0.316437	5.4145e-09
SLC17A5	-0.500106	2.66827e-08
PDZD8	-0.482222	4.26771e-08
BMP8B	-0.760868	6.26815e-08
ITGB8	-0.409604	6.89652e-08
NBPF1	-0.450768	1.14951e-07
DLG5	-0.487647	1.4124e-07
LOC145783	-0.645759	3.47682e-07
VAX2	0.250249	4.21981e-07
RNF169	-0.422203	1.15246e-06
TRIO	-0.477759	1.56415e-06
FAM21A	-0.7172	2.06328e-06
ZNF623	-0.421322	3.6908e-06
RAMP1	0.702307	8.79659e-06
PDPR	-0.450553	9.5885e-06
EGFL8	0.141927	1.08846e-05
ARL3	-0.391366	1.13208e-05
FAM168A	-0.431542	1.23658e-05
KLF6	-0.390265	1.55284e-05
SLC27A3	0.525676	1.86902e-05
LOC653653	0.230027	2.05418e-05
NFIC	-0.433207	2.18868e-05
GXYLT2	0.328431	2.41339e-05
POLR3A	-0.394016	2.42085e-05
ARL5B	-0.404482	4.44805e-05
SNORD1C	-0.574307	4.50709e-05
GPM6B	0.165148	6.0535e-05
RMRP	0.354399	6.38603e-05
GRK4	-0.375475	7.48591e-05
LDHD	0.259392	9.46669e-05
FAM111B	0.887198	0.000105262
PARD3	-0.425217	0.000144529
MAPK8	-0.389554	0.000145753
MSRB3	-0.434849	0.0001506
NPR1	0.190485	0.000182585
SORBS1	-0.399881	0.000224073
CPT1A	-0.436336	0.00025031
SNPH	0.201671	0.00027144
APP	-0.695862	0.00027253
FAM198B	0.0989271	0.000275751
DOCK1	-0.34526	0.000330846
PCGF6	-0.385173	0.000369433
TIGD1	-0.35726	0.000375928
UBXN7	-0.30667	0.000434778
FUT11	-0.35747	0.000521229
MTHFD2	-0.415435	0.000584943
IRS1	-0.373599	0.000597636
ATE1	-0.329799	0.00069958
COX7A1	0.927456	0.000701591
ZNF251	-0.418472	0.000734841
TBC1D9	-0.477571	0.000740351
LOC100271836	-0.385172	0.000751523
TMEM123	0.0214583	0.000808831
KLF11	-0.382223	0.000835898
OTUD1	-0.307626	0.00117737
TMEM65	-0.329775	0.00119756
CADPS2	0.378717	0.00120721
UGCG	0.112432	0.0012617
ERN1	-0.405592	0.00129314
STAM	-0.32335	0.00138809
DDX21	-0.435939	0.00141882
CITED1	1.02816	0.00142543
GNA11	-0.458898	0.00149672
BCOR	-0.241894	0.00180384
IL6ST	0.0033531	0.0018813
HSD17B8	0.213761	0.00201429
ANTXR1	-0.41184	0.00204263
PRKAR2A	-0.404405	0.00205422
TBC1D2B	-0.28958	0.0020635
DNMT3A	-0.280623	0.00231096
RPPH1	0.293615	0.0023476
AGAP1	-0.323305	0.00239561
RASIP1	0.988945	0.00246165
NEU3	-0.30024	0.00254743
REEP3	-0.366635	0.00258624
C19orf55	-0.359082	0.00274291
ZNF689	-0.426503	0.00275516
ITPR3	-0.354533	0.00282327
CDK6	0.224936	0.00307105
PALM2-AKAP2	-0.40372	0.00308089
ADCY3	-0.332101	0.0032405
NOS3	-0.1544	0.00333707
CCNJ	-0.334105	0.00337951
TAF4B	-0.311147	0.00361599
AP1S2	0.324214	0.00421573
PIGZ	-0.131684	0.00435451
NDST2	-0.343248	0.00453102
MSRA	0.625996	0.00478896
WHSC1	-0.308958	0.00525711
LOC220729	-0.261542	0.00543758
EXOSC1	-0.277075	0.00552667
SLC25A28	-0.317229	0.00603118
PRR5	0.172338	0.00631879
PDLIM3	-0.687719	0.00669089
CLIC4	0.0015628	0.00671984
SPEN	-0.240654	0.00678255
ZNF844	-0.261443	0.00686825
MCM10	-0.334911	0.00700656
RAD21	0.133518	0.00756722
