# Supplementary material for: In-depth genomic data analyses revealed complex transcriptional and epigenetic dysregulations of BRAFV600E in melanoma
Source: Mol Cancer. 2015 Mar 14;14:60. doi: 10.1186/s12943-015-0328-y (PMC4373107; doi:10.1186/s12943-015-0328-y)
Supplement: Additional file 2: — A total of 1010 BRAF V600E target genes were listed based on the analysis of primary samples. [file 12943_2015_328_MOESM2_ESM.xlsx]

## Sheet: Sheet1
Gene	Fold change (log2) in BRAF(V600E) relative to BRAF(WT)	p value(FDR)
ABCA6	-2.70074	0
ABCA8	-3.20981	0
C1QTNF3	-3.0016	0
COL22A1	-2.70757	0
EYA1	-4.03317	0
GABRA3	-3.90974	0
LOXL4	-2.6503	0
MAGEA1	-3.83043	0
MAGEA12	-3.25163	0
MAGEA3	-3.80164	0
MAGEA6	-3.54682	0
MAGEC2	-4.22603	0
MMP16	-2.71426	0
OCA2	3.26734	0
PHKA1	-2.89277	0
RPS4Y1	0.951879	0
SCRG1	-3.36418	0
SERPINA3	-3.34568	0
CPN1	-3.10168	7.00386718446082e-317
BIK	2.31389	1.6883603275713e-311
CHL1	-2.43692	0
UGT2B7	-3.46466	0
OLIG1	-2.60459	2.19e-301
ITGB3	-2.37489	2.44e-301
ITGA10	-2.51757	7.43e-293
MAGEA2	-3.18919	1.37e-272
SFRP1	-2.54346	4.69e-262
MT1A	-2.8673	1.29e-261
CDKN2A	2.20746	1.85e-258
FABP7	-2.85415	2.48e-240
AZGP1	-2.35929	2.24e-220
ZNHIT2	0.206858	5.34e-218
POU3F3	-2.70998	3.22e-212
PRODH	1.98185	1.03e-201
POSTN	-2.11568	6.72e-195
FGF2	-2.25133	3.86e-186
TYRP1	2.92525	1.61e-184
MAL	2.02893	1.64e-184
IL13RA2	-2.56957	3.82e-179
ST6GALNAC5	-2.62832	8.96e-178
EIF1AY	1.02158	3.7e-175
CMTM5	-2.78977	5.66e-174
PTPRZ1	-2.20988	6.01e-167
PLA2G2A	-2.74108	2.11e-166
MEOX2	-2.36739	4.66e-156
SEMA3A	-2.35153	1.52e-155
TF	-2.47083	1.41e-153
TRPM1	2.63314	2.51e-142
FAM69C	2.27962	2.25e-127
DDX3Y	1.01685	1.69e-123
CCL21	0.175798	5.38e-122
SPP1	-1.888	2.28e-120
CMBL	-1.99242	1.37e-117
CFI	-1.96831	1.33e-114
SERPINE2	-1.70931	1.11e-111
THBS2	-1.91031	2.9e-110
CA12	-2.01997	9.4e-110
KDM5D	0.884219	9.95e-110
SFRP2	-2.19891	3.34e-109
PTN	-2.07554	5.11e-105
ELOVL2	-1.97287	1.03e-103
MYO5B	-2.18583	1.72e-103
NOX4	-2.02815	1.44e-102
TRIM63	2.0706	5.52e-102
CSAG3	-2.60198	1.72e-101
ATP10B	-2.02842	1.93e-99
SERPINA5	-2.19002	1.76e-97
TNFAIP6	-2.10219	2.14e-96
INHBA	-2.08448	8.49e-92
CDH3	1.75907	8.57e-88
MIA	-1.66319	3.72e-87
ATP1B2	-1.88418	1.49e-83
GJB2	-2.03172	4.62e-82
PLA2G2D	-0.0649868	4e-79
ITIH5	-2.02658	2.83e-78
CCL19	-0.0250602	8.9e-78
CDCP1	-1.90009	3.51e-77
AKAP6	-1.77889	1.02e-75
RXRG	-2.06449	1.03e-75
NPTX2	-2.13957	1.32e-75
FMOD	-1.89332	9.38e-74
OPLAH	-1.95131	3.37e-73
GSTT1	0.333768	3.8e-72
PPP1R9A	-1.87033	3.91e-72
FOLH1	-1.84664	2.56e-71
COL9A3	-1.83088	6.35e-71
ANGPT1	-2.01667	8.27e-71
S100B	-1.59198	9.5e-68
PODNL1	-1.88705	2.11e-67
CNFN	1.44536	8.68e-66
CSAG1	-2.5732	1.92e-65
CREB5	-1.75358	1.39e-60
MLANA	0.884596	2.19e-60
GPC6	-1.90567	5.65e-60
NRTN	1.62488	9.42e-59
RLBP1	-2.15927	2.38e-57
RAB33A	1.30913	3.37e-57
VGF	-0.186328	1.57e-56
FAIM3	1.43794	9.98e-54
BAALC	-1.77869	1.4e-53
SRPX2	-1.70959	5.44e-53
SDC2	-1.51335	1.26e-52
KCNN4	-1.74326	3.07e-52
TRIL	-1.59433	6.45e-51
KCNJ10	-1.98885	1.3e-50
TFAP2C	-1.68958	1.27e-48
TNNT1	-0.52757	1.75e-48
HOXB13	-0.931327	6.42e-48
CSPG5	-1.50751	1.23e-47
PLEKHB1	-1.55165	1.51e-47
DSG2	-1.90801	1.28e-46
TPD52L1	-1.83391	1.79e-46
SNORD116-4	-0.525737	4.72e-46
SLC26A4	-1.70729	2.35e-45
NR4A3	1.35787	5.71e-45
DCT	0.934452	1.93e-44
TMEM158	-1.57549	2.76e-44
TNFSF12-TNFSF13	-0.629677	5.66e-44
HSPA7	-1.56623	6.62e-44
CLDN1	-1.97555	1.48e-43
ADAMDEC1	-0.3286	1.54e-43
WNK4	-1.77486	2.86e-43
CSPG4	-1.35436	2.88e-43
CTHRC1	-1.39193	2.91e-43
LOXL3	-1.56795	1.48e-42
PYROXD2	-1.6494	3.26e-42
SULF1	-1.56076	5.17e-42
L1CAM	1.60859	8.77e-42
CPNE7	1.33251	1.19e-41
MT1L	-1.77689	2.29e-41
HOXC13	-1.98811	1.51e-40
PRRX1	-1.63271	2.29e-40
LGI3	0.42338	2.97e-40
GPR143	2.0372	1.2e-39
GPC4	-1.57886	1.34e-39
SLAMF9	-1.21941	1.11e-38
C16orf74	1.29841	2.48e-38
LIF	-1.78569	3.12e-38
SPRY4	-1.46129	1.11e-37
TFPI2	-2.0522	1.43e-36
DUSP8	1.24816	2.36e-36
KCNAB2	1.29229	1.57e-35
APOD	-1.44982	1.74e-35
TESC	-1.72711	4.97e-35
COMP	-2.28616	8.81e-35
COL1A2	-1.36313	1.32e-34
MAOB	-1.70809	2.9e-34
ALDH1A3	-1.58085	1.21e-33
BCAN	-0.000784775	1.5e-33
LGI4	-1.60818	1.76e-33
ETV1	-1.36033	5.84e-33
XCL2	-0.667862	7.28e-33
IGFBP2	-1.44731	1.6e-32
VCAN	-1.52579	3.8e-32
CADM4	-1.47803	5.85e-32
TMEM171	-0.0795791	7.23e-32
MOXD1	-1.5543	2.51e-31
HAMP	-0.37005	9.12e-31
TNFRSF19	-1.42618	1.02e-30
MAPK4	-1.28911	1.32e-30
TRIM9	-1.38994	6.73e-30
COL10A1	-2.03182	2.34e-29
SFRP4	-1.88672	5.69e-29
MRC2	-1.40913	3.48e-28
EMILIN1	-1.44715	3.56e-28
CLEC1A	-1.43803	4.48e-28
HOXA3	-1.59561	7.86e-28
CXCR2P1	-0.154472	9.96e-28
LGALS2	-0.20434	2.5e-27
IDO1	-0.482029	3.42e-27
FAP	-1.48706	4.27e-27
KLF14	-2.20416	6.24e-27
FAM84B	-1.48535	1.19e-26
CXCL13	0.151833	2e-25
FST	-1.53029	3.25e-25
GLT8D2	-1.53574	3.31e-25
DYNLT3	-1.3922	4.21e-25
RARRES1	-1.53441	9.48e-25
TPCN2	1.13966	1.15e-24
MCOLN3	-0.109926	1.4e-24
SLC2A10	-1.40039	1.9e-24
MRAP2	-1.64956	6.51e-24
CD3D	-0.0603967	1.04e-23
LOC100188947	-0.182818	1.14e-23
CDH1	0.558569	1.14e-23
POU3F1	1.20934	3.32e-23
GZMK	-0.45038	4.99e-23
FOXF2	1.26004	1.6e-22
HOXC11	-0.774479	6.13e-22
POU2AF1	0.219861	2.52e-21
DDIT4L	-1.64579	1.44e-20
B3GNT7	-1.30439	1.83e-20
SH2D1A	-0.598542	5.67e-20
KLRB1	-0.633473	8.66e-20
CD8B	-0.212777	1.43e-19
IGJ	-0.146788	2.43e-19
SIRPG	-0.0539703	4.51e-19
B3GNT5	-1.40318	4.63e-19
STC1	-1.33198	5.14e-19
GOLGA7B	1.20055	6.22e-19
CST1	-1.79597	1.1e-18
CXCL14	-0.918024	1.25e-18
HLA-DQA2	-0.205841	1.52e-18
HLA-DRB6	0.141877	1.93e-18
CHST6	-1.28433	5.46e-18
SIGLEC14	0.118443	5.57e-18
MARCO	-0.416722	1.38e-17
TFAP2E	1.04064	4.67e-17
C4orf19	-1.42674	1.29e-16
SH2D4A	-1.47274	1.86e-16
LIMS2	0.991806	2.55e-16
LOX	-1.25396	4.16e-16
SYNM	-1.20075	5.02e-16
GNAO1	1.10627	7.97e-16
IL21R	-0.387354	8.63e-16
GBP5	-0.557515	1.05e-15
TIMP1	-1.07306	1.07e-15
RFTN2	-1.32118	1.12e-15
CD3E	-0.033371	1.92e-15
LAMA4	-1.14429	2.03e-15
ADAMTS9	-1.19086	2.13e-15
RUNX3	1.05747	2.84e-15
ARSG	1.02925	2.91e-15
THBS4	-1.44383	3.13e-15
MGC16025	1.31672	4.08e-15
TIGIT	-0.248108	5.42e-15
DARC	0.0512612	1.21e-14
CSGALNACT1	-1.21184	1.4e-14
COL5A2	-1.22122	1.4e-14
SPARCL1	-1.25815	1.74e-14
PDGFRL	-1.33269	2.05e-14
ANKRD22	-0.573535	2.23e-14
ANGPTL7	-1.77108	2.68e-14
TNFSF13B	-1.55769	2.78e-14
LCK	-0.0303043	2.93e-14
GPR126	-1.43045	3.37e-14
ALX1	-0.42796	3.37e-14
SLAMF6	0.0211638	3.87e-14
PHYHD1	0.943045	3.99e-14
ADAM6	0.169452	4.21e-14
ZIC1	-0.977644	4.37e-14
KCNQ5	-0.190825	7.89e-14
PCOLCE	-1.3522	8.42e-14
MT1M	-1.53222	8.42e-14
CETP	-0.262435	1.31e-13
CXCL1	-0.193272	1.4e-13
SLC5A3	-1.23825	1.42e-13
LPAR1	-1.49273	1.42e-13
UBD	0.203906	1.42e-13
DOCK4	-1.16868	2.51e-13
SLC24A5	-0.403511	2.65e-13
TUSC3	-1.24328	2.83e-13
FCGR2C	-1.29473	4.83e-13
PLCB1	-1.2177	5.19e-13
PRR4	-1.18562	5.65e-13
EEF1A2	-0.69017	6.06e-13
PI15	-1.52898	6.18e-13
GPRC5A	9.60107e-05	6.24e-13
PLD4	-0.327452	8.64e-13
HS3ST1	-1.21452	9.46e-13
RTN4RL1	0.325912	1.01e-12
PDGFRA	-1.32042	1.13e-12
IRX6	-0.0205574	1.43e-12
GNLY	-0.152571	2e-12
SP140	-0.361251	2.92e-12
TYR	1.09653	3.87e-12
EDA2R	-1.36049	5.63e-12
LAG3	-0.158349	5.65e-12
RNASE1	-1.16318	6.01e-12
GAPDHS	0.882179	6.32e-12
ZEB1	-1.25746	8.7e-12
MFAP5	-1.71016	9.17e-12
SELL	-0.408518	9.3e-12
S100A16	-1.08262	1.02e-11
SLC16A6	1.22515	1.07e-11
PDCD1	0.101516	1.13e-11
SCUBE2	-0.574155	1.25e-11
ITK	-0.0716357	1.37e-11
CD247	-0.146345	1.59e-11
PPARGC1A	-0.489118	1.68e-11
SNAI1	-1.20153	1.71e-11
SNED1	-1.2471	2.17e-11
CHRDL1	-1.45729	2.17e-11
FABP4	-0.905073	2.22e-11
GZMH	-0.555042	2.4e-11
PLBD1	-1.25553	2.8e-11
FCGR2A	-1.13029	3.23e-11
NOV	1.21138	4.25e-11
PIK3CD	0.897767	4.55e-11
NKAIN4	-0.282671	4.89e-11
ETV7	-0.472526	5.24e-11
POU3F2	-0.432641	5.49e-11
CD52	-0.0176995	6.31e-11
CD38	-0.81678	7.32e-11
PCDHGA12	0.0978441	7.32e-11
FAM53B	0.927676	7.41e-11
DUSP6	-0.920999	7.85e-11
C10orf90	-0.295265	8.56e-11
BMP6	-1.1365	9.46e-11
HPGD	0.400211	1.26e-10
CD5	-0.0632245	1.27e-10
ITGA11	-1.25768	1.49e-10
PTPRC	-0.447154	1.85e-10
CD2	-0.223134	1.98e-10
RNF182	-0.495314	2.14e-10
NCF1C	0.220679	2.36e-10
SLC38A1	-0.547687	2.36e-10
PLXNB3	-1.1323	2.6e-10
FGFBP2	-1.28357	2.83e-10
SIT1	0.0660576	2.86e-10
CCL13	-0.586651	3.46e-10
SLC1A1	-1.23858	3.83e-10
PRICKLE2	-1.09897	3.87e-10
CCR7	0.0408956	4.06e-10
WISP2	-0.492114	4.09e-10
TPSAB1	-1.07518	4.14e-10
PPP2R2B	-1.36619	4.41e-10
CDH2	-0.473878	4.57e-10
CLU	-0.51986	4.87e-10
SLA2	-0.286874	4.96e-10
LRRN4CL	0.52594	6.13e-10
TM4SF19	-0.498936	6.92e-10
RNF43	-0.219496	7.15e-10
SNTB1	-1.08322	7.47e-10
HLA-DOA	-0.269712	8.33e-10
RASAL3	-0.240256	1.03e-09
RHOH	-0.134283	1.18e-09
SOD3	-1.31818	1.55e-09
FIBIN	-1.4934	1.66e-09
GYG2	-0.458968	1.77e-09
HILS1	-0.313874	1.88e-09
APLP1	-0.104103	1.88e-09
CD79A	0.634981	2e-09
ME1	-1.35909	2.28e-09
TPSB2	-0.965251	2.81e-09
ALDH1A1	-1.10615	2.9e-09
TRPV4	-1.24534	3.11e-09
APOC2	-0.00320992	3.18e-09
B4GALT6	-1.16327	3.28e-09
CXCL9	-0.743235	3.28e-09
ITGA2	-1.12857	3.61e-09
HOXA7	-1.33075	3.97e-09
TBC1D10C	-0.038701	3.99e-09
PTPN13	-1.127	4.45e-09
MBP	0.973235	4.49e-09
SCIN	0.381556	4.74e-09
DLL3	0.110877	5.58e-09
MPZ	-0.51191	5.62e-09
TSPAN10	1.28811	6.15e-09
EFHD1	1.03022	7.47e-09
UGT8	-0.462433	7.65e-09
C7	-0.229173	9.56e-09
NCF1	-0.0574941	9.56e-09
SPN	-0.343296	1.19e-08
S1PR4	-0.208914	1.2e-08
CD96	-0.632945	1.25e-08
NME5	-0.266393	1.41e-08
LY96	-0.994054	1.45e-08
CD8A	-0.43326	1.47e-08
HES4	0.846674	1.61e-08
PPP1R3C	-1.45646	1.78e-08
MLPH	0.386294	1.88e-08
HOXC10	-1.21586	1.96e-08
TOX2	-0.117205	1.97e-08
FBN1	-1.13278	2.03e-08
LUM	-1.13892	2.48e-08
P2RY13	-0.491078	2.57e-08
CIITA	-0.0500461	2.79e-08
EPHB3	-1.10834	3.32e-08
PDGFC	-1.26933	3.4e-08
PYGO1	-1.37229	3.7e-08
IGFBP3	-1.14581	3.71e-08
COL9A2	-1.1536	3.77e-08
EFS	-1.27624	3.81e-08
DCN	-1.15949	3.86e-08
TIAM2	-1.10822	4.84e-08
DKK3	-1.10967	5.2e-08
ACAP1	-0.0277192	5.21e-08
CXorf57	0.866248	5.38e-08
BFSP1	-1.07337	5.79e-08
GMPR	1.30335	5.94e-08
PLOD2	-0.932566	5.99e-08
HLA-DQA1	-0.16041	6.15e-08
IKZF1	-0.0511948	7.47e-08
CYP2J2	-1.60227	7.55e-08
BLNK	-0.0943347	7.67e-08
CHI3L2	-0.71645	8.43e-08
NLGN1	-0.479712	8.63e-08
GOLM1	-0.935162	8.71e-08
TBX3	-1.13929	9.23e-08
CPA2	-0.0592333	1.05e-07
S100A2	-0.413939	1.05e-07
CRTAC1	0.928399	1.05e-07
CA14	0.805937	1.17e-07
SIGLEC10	-0.27788	1.22e-07
MPZL2	-1.14822	1.42e-07
MANSC1	-1.06476	1.45e-07
CD7	-0.0777392	1.49e-07
ASPA	-0.396502	1.58e-07
CADM1	-1.08192	1.77e-07
NFE2L3	-0.982585	1.93e-07
KLHDC7B	-0.23381	2.16e-07
CNIH3	-1.20431	2.19e-07
EFEMP2	-0.992521	2.19e-07
PTGIS	-1.27209	2.55e-07
SPRY1	-0.991998	2.58e-07
CXCR6	-0.402696	3.37e-07
ROPN1B	-0.241324	3.39e-07
RBP5	-0.509347	3.51e-07
GZMM	0.00830542	3.77e-07
FAM189A2	0.036202	4.18e-07
CARD11	0.0695868	4.65e-07
ERRFI1	-1.05737	5.05e-07
STK32C	0.783366	5.15e-07
DNAJC22	-1.20234	5.34e-07
HIST1H2AE	-0.82506	5.43e-07
FABP3	0.871441	5.56e-07
CD48	-0.170841	5.64e-07
AIM2	-1.55979	5.75e-07
FAM20A	-1.27665	5.84e-07
ROPN1	-0.478774	6.02e-07
CD200	-1.0494	6.17e-07
NTN4	-1.05677	6.17e-07
MFAP2	0.0564703	6.45e-07
SEMA6A	1.05373	6.93e-07
HOXB9	-1.28357	6.96e-07
RTTN	0.754897	8.31e-07
MCAM	-0.851662	8.79e-07
CD300LF	-0.349563	9.4e-07
TSTD1	0.0004023	1.09e-06
CSF2RB	-0.442344	1.1e-06
PTPRU	-0.12627	1.12e-06
FKBP10	-0.852878	1.14e-06
TRAF3IP3	-0.0228641	1.18e-06
CFH	-1.09762	1.19e-06
LRRC61	-0.385059	1.24e-06
AOAH	-0.480599	1.26e-06
BEND5	0.843789	1.28e-06
CXCR3	-0.0679256	1.3e-06
HMCN1	-1.15782	1.32e-06
PRF1	-0.349948	1.46e-06
ADAMTS4	-1.05168	1.78e-06
NCAM1	-1.50285	1.88e-06
ANGPTL2	-0.971383	1.88e-06
UCN2	-1.19243	1.88e-06
PAG1	0.743551	2.22e-06
FCRLA	-0.10222	2.39e-06
MT2A	-0.808839	2.44e-06
PDK4	-1.23693	2.65e-06
SEMA5A	-1.10683	2.68e-06
IL16	0.677905	2.86e-06
ITGAL	-0.0195195	3.06e-06
MEGF10	-1.55231	3.2e-06
S100A1	-0.415081	3.2e-06
MYO1G	0.00176217	3.43e-06
RIPK4	-0.476108	3.45e-06
SGCE	-0.989681	3.63e-06
BCAP29	-0.858712	3.77e-06
MAGED4B	0.0310072	4e-06
CCL8	-0.343938	4.07e-06
MFAP4	-0.390507	4.19e-06
LEPREL1	-1.20979	4.37e-06
FAM81A	-0.198016	4.76e-06
FAM26F	-0.452116	4.82e-06
SCCPDH	-1.05714	4.91e-06
EBI3	0.0132573	4.95e-06
NAPSB	0.0936241	4.99e-06
TSPYL5	0.00619757	4.99e-06
ARL4D	0.650587	5.47e-06
GZMA	-0.612387	6.1e-06
CYB5R2	-0.597736	6.1e-06
CDH19	-1.20509	6.63e-06
SNORA7B	-0.497912	7.28e-06
SNHG7	0.712178	7.58e-06
PYGL	-1.08691	8.21e-06
OLR1	-0.90877	8.21e-06
MT1E	-1.14957	8.45e-06
NKG7	-0.378446	9.05e-06
AMICA1	-0.284716	9.35e-06
"SEPT1"	0.0560432	9.65e-06
SLC26A2	-1.03027	9.94e-06
BCL2	0.771698	1.02e-05
PRKAG2	0.611845	1.04e-05
IL2RG	-0.290147	1.04e-05
GZMB	-0.709031	1.15e-05
OSCAR	-0.377744	1.4e-05
MMP9	-1.30624	1.4e-05
SORL1	-1.26048	1.5e-05
FZD6	-1.14053	1.51e-05
PTPRCAP	0.111375	1.52e-05
VAV1	-0.169835	1.52e-05
HCN2	0.0205418	1.57e-05
FZD9	0.0299481	1.58e-05
PRKCB	0.173333	1.6e-05
SERPINA1	-0.300229	1.79e-05
PDE9A	1.00123	1.82e-05
IL12RB1	-0.0628886	1.87e-05
TUBA4A	-0.0860309	1.89e-05
FBLL1	0.577221	1.91e-05
CYTL1	-0.652746	1.91e-05
SLC45A2	1.42259	2e-05
SLAMF7	0.259013	2.01e-05
CLEC10A	-0.434293	2.05e-05
PTPN7	-0.265839	2.13e-05
MXRA5	-1.22427	2.24e-05
METTL7B	-1.14515	2.24e-05
ATP1B1	-0.94959	2.25e-05
CYTIP	-0.191915	2.3e-05
SLC6A17	1.42625	2.32e-05
MFI2	-0.366846	2.33e-05
HSPB6	-0.246156	2.53e-05
ZAP70	0.209243	2.58e-05
PSTPIP1	-0.344312	2.64e-05
HLA-DRA	-0.129927	2.82e-05
GIMAP1	-0.301334	2.94e-05
SLITRK2	0.10227	3.05e-05
S100A8	-0.221246	3.06e-05
FCN1	-0.463863	3.08e-05
CDH13	-0.926317	3.09e-05
REP15	-1.09728	3.4e-05
ADRA2C	0.0947227	3.63e-05
ST14	-0.237482	3.72e-05
EPSTI1	-0.426586	3.83e-05
TICAM2	-1.07648	4.17e-05
PWWP2B	0.616595	4.17e-05
COL3A1	-0.966367	4.5e-05
COL5A3	-0.174363	4.52e-05
TMX4	-0.875589	4.7e-05
CILP	-1.54425	4.97e-05
RAMP1	-0.268739	5.06e-05
IL2RA	-0.217733	5.18e-05
SCHIP1	-1.01576	5.45e-05
KREMEN2	0.158025	5.46e-05
MTUS1	-0.926078	6.11e-05
LILRB2	-0.529722	6.68e-05
AS3MT	0.010741	6.85e-05
PTPRH	-0.228872	6.94e-05
HPDL	0.793705	7.22e-05
TOX	0.107772	7.23e-05
SASH3	-0.0574943	7.9e-05
RSPH9	0.0161946	7.99e-05
CCL17	0.309779	8.04e-05
SORCS1	-0.38724	8.04e-05
PDLIM4	-1.24538	8.1e-05
ASB13	0.525263	8.59e-05
INPP5D	-0.129147	8.62e-05
ADRA2A	-0.168642	8.64e-05
PIP4K2A	0.66123	8.77e-05
PTPN6	-0.000410148	9.28e-05
FZD1	-0.967382	9.4e-05
TM4SF1	-1.10187	9.65e-05
B4GALNT4	-0.53896	9.65e-05
SAMSN1	-0.521068	0.000101328
SHISA2	-1.22259	0.000101539
AHR	-0.951706	0.000104755
RGS20	-0.473056	0.000105224
COL11A1	-1.38272	0.000105268
FMN1	0.00698895	0.000116062
IGSF3	0.0303785	0.000116873
ALOX5	-0.321314	0.000119852
IL18	-0.274665	0.000120099
DOCK2	-0.217099	0.000128446
HK3	-0.539981	0.000131603
BMP8B	-0.216081	0.000141118
CITED4	-0.960004	0.00014233
IRF8	-0.116756	0.00014482
BIRC3	-0.751199	0.000148643
CD6	0.176137	0.000149847
CCL4L2	-0.0407484	0.000162854
GIMAP7	-0.473991	0.000163733
AQP3	-0.232347	0.000163733
HOPX	-0.124208	0.000178976
LOC728554	0.553097	0.000179096
PYHIN1	0.166894	0.000180188
ADCY1	-0.555045	0.000185459
KIAA0040	-0.918149	0.000187719
KCNE4	-0.273237	0.000195438
TNFRSF14	0.545207	0.000197181
ABI3	-0.129286	0.000199594
CEACAM1	-0.286168	0.000199851
SPOCK2	-0.018237	0.000199851
CFD	-0.0170113	0.000202496
FAM46B	-0.100727	0.000211055
CORO2B	-1.03818	0.000211977
AGT	-0.162477	0.000223928
OASL	0.016154	0.000224588
SLC2A5	-0.198074	0.000231137
SLAMF8	-0.382282	0.000243452
LILRB4	-0.325042	0.000244633
CLDN11	-1.42496	0.00024997
HOXB2	-1.05472	0.000252476
SUSD3	-0.144315	0.000253751
CD27	0.117315	0.000270988
AEBP1	-0.630498	0.000276502
CCL18	0.359043	0.000285898
RASD2	-0.450004	0.000294903
TLR2	-1.03346	0.000299291
EHD3	-1.04156	0.000304751
TAGAP	-0.0684966	0.000310041
NDRG1	-0.985247	0.000320153
SARDH	-0.647153	0.000326981
MATK	-0.395905	0.000326981
LAT2	-0.361934	0.000327894
TUBA8	0.317139	0.000334943
HOXA4	-1.09346	0.000335382
APBB1IP	-0.317675	0.000339862
MGP	-1.20955	0.000343279
PAX3	0.403834	0.00035251
ATP8A1	-0.133093	0.000364321
GXYLT2	-0.995916	0.000364321
IL2RB	-0.319471	0.000370445
EXD3	0.427867	0.000372972
SLC22A18AS	-0.215914	0.000380186
NGFR	-0.679431	0.000386386
EPM2A	0.588659	0.000397032
BEST1	0.209819	0.000400969
IL17D	-0.131129	0.000407242
CDCA7L	0.880881	0.000422144
AFAP1L2	-1.05831	0.000424652
TGFBI	-0.99686	0.000433954
GLDC	-0.588207	0.000445498
OAF	-0.895703	0.000458054
KLF11	0.482447	0.000493515
C16orf54	-0.150944	0.000506534
PSCA	-1.57854	0.000511083
SLC37A3	-0.605	0.000532375
MSMP	-1.00538	0.000533463
TESK2	0.554288	0.000534855
NCF4	-0.0902402	0.000547712
LAD1	-0.400224	0.000547712
FAM86B1	0.691014	0.000553946
ARHGEF35	-1.19033	0.000574317
COMTD1	0.580702	0.000575259
NID1	-0.960907	0.000577176
IL4I1	-0.259366	0.000583962
LY86	0.18474	0.000584802
IGFBP6	-0.965489	0.000587811
PTPLA	0.719623	0.000607973
MAP4K1	-0.0379359	0.000654554
CSTA	-0.534726	0.000663476
SLC27A3	0.0182407	0.000691555
PSMB9	-0.0277947	0.000705118
PGAP1	-0.89071	0.000712039
COL12A1	-1.12524	0.000712659
PDE6G	0.651606	0.000763682
CYGB	-0.0223814	0.000763682
ST6GALNAC3	-0.0763954	0.000763682
CD72	-0.0264545	0.000764419
PMEPA1	-0.254084	0.000779971
STK32A	-0.986168	0.000789748
BCAT1	-0.967219	0.000805209
MICAL1	0.657996	0.000826989
VSTM2L	-0.254582	0.000932816
FAM3C	-0.842748	0.000932816
DHRS12	0.566383	0.000959052
PHGDH	-0.163798	0.00100447
NPAS2	-0.962615	0.00101075
SIGLEC7	-0.350538	0.00101899
CKB	0.941979	0.00102794
ANKRD9	0.8226	0.00106818
PRKAR2B	-0.926803	0.00107208
MST4	-0.373305	0.00109562
CCL5	-0.309785	0.00109846
APOL4	-0.546589	0.00110657
FASN	-0.159104	0.00116138
SLC38A5	-0.491941	0.00116138
SEMA3D	-1.21164	0.00116138
ESM1	-0.891122	0.00116255
DENND2D	0.150535	0.00116426
EGR3	-0.107308	0.00117381
KCNS3	-0.131055	0.00121049
PLA2G7	-0.469422	0.00121234
FAM69A	0.44742	0.00127284
CCDC64	0.302077	0.00136199
DOK2	-0.224056	0.0013947
BCL2A1	-0.354738	0.0013947
LINGO1	-0.0639349	0.0014726
MAP9	-1.26164	0.0014726
CASP1	-0.345397	0.0014992
TRAM1L1	-0.149821	0.00152267
PDCD1LG2	-0.415946	0.00153462
LYPD1	0.0529456	0.00155732
LOC606724	0.0935679	0.00156815
TCF19	0.481207	0.00162719
KHDRBS3	-0.847008	0.00164891
LAMP3	-0.586487	0.00166184
SOX6	0.238826	0.00166184
MDFI	-0.404612	0.00169607
RIN2	-0.906884	0.00171186
CCHCR1	0.466995	0.00174516
AMIGO2	-0.42222	0.00175857
IL10RA	-0.0693946	0.00176889
MYO10	0.0745759	0.00176889
PSTPIP2	-0.0115103	0.00178686
FCGR1A	-0.448345	0.00180077
CCR5	-0.593928	0.00185459
TC2N	-0.545639	0.00186579
SPON1	-1.0437	0.00186911
AMPD3	-0.443685	0.00186911
IFI44L	-0.607343	0.00186911
GREB1	0.0359002	0.00192402
CABLES1	0.967166	0.00194392
SLA	-0.237406	0.00198048
GPR155	-1.02366	0.00199567
QPCT	-0.238864	0.00201339
PHF14	-0.421055	0.00204686
ATP2A3	-0.169433	0.00207486
FAM46A	-0.931144	0.00213574
SPTBN2	0.0360088	0.00216864
CRABP2	-0.207191	0.00222548
PLEK	-0.312724	0.00223261
C14orf132	0.0494219	0.00223403
RTN4R	0.814405	0.0022518
CCL4	-0.177393	0.00226509
GPR183	-0.251658	0.0022849
DPY19L1	-0.797427	0.00229072
BCHE	-0.900209	0.00231373
CDKN2B	-0.00224445	0.00231373
CD180	-0.09012	0.0023339
HIP1	-0.878184	0.00235689
DNALI1	-1.21106	0.00248036
TUBB2B	-0.0184081	0.00256567
CHADL	0.101101	0.00259101
PNMA2	0.0900208	0.00259406
CST7	-0.241161	0.00261999
PTGES	-0.497634	0.00263473
RHOBTB1	0.323635	0.00269061
IRF4	0.871762	0.00269207
TMPRSS5	-0.395726	0.00272714
AIM1	-0.654069	0.00272714
CD209	-0.17058	0.00274574
MDC1	0.424829	0.00276418
ZNF296	0.650959	0.00276418
TRIM26	0.396069	0.0027732
DAB2	0.0698731	0.00279461
PVRIG	0.00282028	0.00279461
RAB32	0.765584	0.0028074
FAM171A1	-0.271951	0.00282933
SLC26A6	0.497585	0.00285207
CDK2AP1	-0.722896	0.00295689
PCOLCE2	-0.193876	0.00295689
FGFRL1	-0.945793	0.00295689
SNHG12	0.459797	0.00297396
FGR	-0.166287	0.00297396
HSPB8	-0.0888762	0.00299585
LILRA5	-0.436108	0.00300103
ETS1	0.595403	0.00309674
FCHO1	0.0454559	0.00309769
LAIR1	-0.238449	0.00311915
LILRB1	-0.574461	0.00314612
HLA-DRB5	-0.285366	0.00318645
BOK	0.784944	0.00323305
EXTL1	-0.468796	0.00323739
CGN	0.796567	0.00324294
NCKAP1L	-0.306894	0.00327001
THNSL2	-0.304039	0.00334644
MGLL	-0.768262	0.00336775
HAUS5	0.345673	0.00339795
BCL7A	0.605711	0.00350443
HSPA6	-0.989529	0.0035355
C1R	-0.796641	0.00358159
COLEC12	-0.92093	0.0036299
SOCS1	-0.0123337	0.00369859
ADAM23	0.0076764	0.0037847
PARD3	-0.0403381	0.00385621
HLA-DQB1	-0.346755	0.00389829
SDS	-0.10732	0.00395222
SLC7A11	-1.09734	0.00425605
EDNRB	-0.324039	0.00426375
GPR84	-0.745762	0.00432507
SECTM1	-0.356486	0.00457138
TFAP2A	1.06047	0.00460009
FANCE	0.496102	0.00460894
SERPINB9	-0.351689	0.00464129
F12	-0.373967	0.00464981
PCDHB14	-0.953695	0.00489601
HOXA11	-0.397785	0.00491896
CD53	-0.247939	0.00538236
BST2	-0.221264	0.00548503
ARHGAP9	0.00168862	0.00566077
USP51	-0.381941	0.00566077
LOC113230	-0.942894	0.00577584
RAB3A	0.658546	0.00581157
CYBRD1	-0.92709	0.00583267
CCL14	0.249465	0.00585086
CORO1A	-0.0166014	0.00592644
CTSW	-0.545781	0.00592644
HLA-DMA	-0.20787	0.00607159
RGS1	-0.376477	0.00607966
CTLA4	-0.651189	0.00615033
RCSD1	-0.114873	0.00628871
COL14A1	-1.0781	0.00639202
ARHGAP15	-0.263906	0.00639385
CTXN1	-0.182539	0.00651149
HCP5	-0.679548	0.00674258
"SEP3"	1.01718	0.0068001
PIK3R5	-0.0813704	0.00689614
SLAIN1	-0.44237	0.00704781
SULT1C2	0.936672	0.00706095
FYB	-0.709884	0.00706792
FLRT2	-0.471571	0.00708423
ADC	0.432583	0.00715561
DUSP5	-0.269134	0.00733442
SIGLEC9	-0.132747	0.00745331
PPFIBP1	-0.771781	0.00760519
PTK7	0.0901351	0.00777119
OR2A7	-1.37725	0.00780842
SPRY2	-0.85529	0.00780842
ASPHD1	0.102012	0.00804373
FCGR1B	-0.496543	0.00830264
BIN2	-0.21712	0.00830264
ZBED3	0.607255	0.00851086
FRMD5	-1.57882	0.00855681
CCDC69	0.0663088	0.00857514
HSD11B1	-1.11385	0.00857514
SLC13A3	-0.654262	0.00868758
BIRC7	0.851729	0.00881335
GDF15	-0.880169	0.00888503
WWC1	0.745878	0.00893659
TMEM163	-0.828281	0.0089958
SEMA3C	-0.151693	0.00918814
REEP2	-0.318676	0.00927939
RCN3	-0.956148	0.00933871
GADD45G	-0.113034	0.00941557
CYP1B1	-1.16136	0.00950829
HSPB2	-0.267627	0.00965426
CRISPLD2	-0.892568	0.00973673
GPR37	-1.21741	0.00985022
GSTT2	-0.100463	0.00989939
DIRAS1	-0.136116	0.0100472
LAT	-0.236508	0.0106792
E2F2	0.581354	0.0106968
NCF1B	0.271808	0.0107299
HERC2P2	-0.23062	0.0108049
ZNF280A	-1.88313	0.0118286
BATF	-0.102859	0.0118286
GSG2	0.366667	0.0120288
IMPA2	0.649084	0.0122228
RAC2	-0.26913	0.0122228
RUNX1	-0.764674	0.0123721
IGF2BP2	-0.0583281	0.0125077
EVI2B	-0.125124	0.012512
S100A4	-0.946032	0.0126899
RPP25	0.565018	0.0129288
GOLGA5	-0.0421345	0.0131382
LSP1	-0.0342245	0.0133531
STX11	-0.0783312	0.0138117
PLXNC1	0.319015	0.0144325
P2RY6	-0.409169	0.0144526
NPM2	0.255441	0.0145263
EMB	-0.562586	0.0147575
SOX10	-0.179544	0.0148434
FAM134B	-0.983448	0.0148734
PTGER4	-0.240188	0.0148734
HEY2	-0.947414	0.01528
FAM178B	1.22596	0.0153864
PHF7	0.306841	0.0153864
CAPS	-0.32352	0.0159483
RCN2	-0.60448	0.0162552
GAS2L1	-0.122612	0.0163848
GNAZ	-0.264067	0.0164441
TGFB3	-0.755572	0.0166331
FBXL7	-0.0670182	0.0166697
GDF1	-0.840731	0.0168467
CDC42EP5	-0.326693	0.0171026
ANGPT2	-0.864678	0.0173101
ITGB7	-0.0485135	0.0174072
GIMAP5	-0.180191	0.0174072
OR2A9P	-1.0122	0.0177388
SERP2	-0.0847788	0.0178372
FBP1	-0.555443	0.0178941
TBXAS1	-1.03047	0.0180601
COL1A1	-0.872753	0.0181154
GLIPR1	-1.0375	0.0181154
BAIAP2L2	0.164319	0.0181401
TSPAN13	-0.891169	0.0181401
HOXD1	-0.218971	0.0181997
PLEK2	0.0953149	0.0190748
ARHGAP30	-0.127378	0.0195391
ITGA4	-0.525806	0.0195607
SSPN	-0.911209	0.0201394
GJA1	-0.759511	0.0205169
GPR34	-0.511195	0.0207633
MAP1A	-0.92284	0.0208242
HOXD3	-0.108057	0.0209263
SNAI2	0.729486	0.0212486
FAM167B	-0.0763392	0.0221736
ZNF320	-0.177889	0.0223224
HSPA2	0.252738	0.0224621
GJA3	0.0635343	0.0224641
FRAT2	0.435035	0.0224749
ELTD1	-0.871031	0.022484
IQGAP2	-0.375043	0.023037
AXIN2	0.367509	0.0232526
SLCO4A1	-0.175327	0.0233267
CLEC7A	-0.509127	0.0234975
STEAP3	-1.01903	0.0238462
CMTM1	-0.793404	0.0238751
PDIA4	-0.671612	0.0240337
HSBP1L1	0.631113	0.0240346
AMOT	-0.094421	0.0243651
FAM101B	0.666952	0.0244004
SOX9	0.0941678	0.0250427
IL6R	0.247072	0.0253624
PIR	0.197024	0.0254333
MYO1F	-0.226211	0.0255822
TRIM6	-1.05088	0.0256098
RASD1	0.0678795	0.0257216
GJB1	-1.12497	0.0258827
KCNK2	-0.331046	0.0262306
SHC4	-0.910465	0.0262306
RBP7	-0.00145988	0.0265545
ELN	-0.492016	0.026567
MRGPRF	-0.297161	0.0269313
TUB	-0.0671164	0.0269313
SH2D2A	-0.0353481	0.0269313
PLAU	-0.779397	0.0269974
SATB1	-0.937256	0.027274
CCDC74A	-0.216532	0.0277434
IL32	-0.154868	0.0277608
SLC22A17	-0.934969	0.0277714
ACSL3	-0.687089	0.0280443
PLCG2	-0.118571	0.0281887
FBLIM1	-0.757243	0.0282275
ABCC2	1.02556	0.0282987
PRR7	-0.216347	0.0289896
EAF2	-0.0533335	0.0291557
ADAMTS2	-0.259314	0.0291658
IL33	-0.799434	0.029263
ADNP2	0.18144	0.0293897
GOLGA8A	-0.258633	0.0294847
GOLGA8B	-0.219467	0.0295511
SNX10	-0.850216	0.0298032
SPI1	-0.14773	0.0298032
CYP7B1	-1.06753	0.0309286
STAP2	-0.211527	0.0309966
PLEKHH1	-0.503546	0.0310779
ASS1	-0.175965	0.0315864
ITM2A	-0.41858	0.0316517
RAB11FIP4	0.525465	0.0318083
MAPK13	-0.409736	0.0321059
HVCN1	-0.00666438	0.0322263
AGPAT9	-0.780102	0.0324814
MYH14	-1.42378	0.0328669
ANKH	-0.978557	0.0329532
ISG15	-0.277272	0.0332146
LIAS	0.0219053	0.0332146
RCOR2	-0.18213	0.0333103
RBP1	-0.947032	0.0333156
RASSF5	-0.245116	0.0341887
GPR132	-0.0301747	0.0341887
CALU	-0.591888	0.0345129
RELL1	-0.752752	0.0347439
ZNF704	-0.123805	0.0351713
PHACTR1	0.574323	0.0357434
APCDD1	-0.101023	0.0363807
TNFAIP8	-0.123769	0.0364376
GALNT12	-0.819542	0.0366992
TPK1	-0.289746	0.0367312
"MARCH3"	-0.494126	0.0373343
UBQLN4	0.208974	0.0383952
FNDC1	-0.871569	0.0384792
STK17B	-0.108914	0.0388706
USP18	-0.00787548	0.0388706
FPR3	-0.408778	0.0389826
TMEM87B	-0.659602	0.039024
SHC2	-0.0884036	0.0391286
C1S	-0.865848	0.0392157
IRF5	-0.151352	0.0392519
RASGRP1	-0.852314	0.0393058
RND2	-0.378909	0.0394807
LRP3	0.120792	0.0394807
CECR1	-0.444676	0.0396872
SIPA1L2	-0.702027	0.039692
PSAT1	-1.03255	0.0398719
ABI3BP	-1.37331	0.0399176
SELPLG	-0.101161	0.0400774
PLA1A	-0.881223	0.0401962
ZNF90	0.430292	0.040271
C1QL1	-0.0164741	0.040271
NUAK2	0.386889	0.0404372
EML1	-0.230215	0.0406014
TAF10	0.0496443	0.0406388
SMEK1	0.0981365	0.0406955
KIAA1755	-0.222834	0.0406955
CLEC2B	-0.972091	0.0408357
PPAP2C	0.414593	0.040967
ACSL5	-0.571266	0.0411545
GPR68	-0.605641	0.0411962
SLC16A4	-0.818342	0.0411962
AFAP1	-0.779813	0.0411962
SUOX	-0.0814154	0.0416343
ANTXR2	-0.939358	0.0416343
CRYAB	-0.381978	0.0416343
DUSP15	-0.59008	0.0416343
HEY1	-0.544258	0.04177
ARHGAP25	-0.60525	0.0419805
RSAD2	-0.767834	0.0422609
SYK	-0.00329768	0.0422609
SLC44A3	-0.00410662	0.0425001
FAM63B	-0.462899	0.045204
SPINT1	0.218254	0.0468631
ITGB2	-0.291767	0.0474393
SSX2IP	-0.651001	0.0474393
PPP1R9B	0.225773	0.0476187
ZNF256	0.303622	0.0488048
FMO1	-1.42066	0.0488515
RFX2	0.365545	0.0490829
DAXX	0.333872	0.0491739
SLC47A1	-0.316199	0.0495197
